# Supplementary material for: ImaGene: a convolutional neural network to quantify natural selection from genomic data
Source: BMC Bioinformatics. 2019 Nov 22;20(Suppl 9):337. doi: 10.1186/s12859-019-2927-x (PMC6873651; doi:10.1186/s12859-019-2927-x)
Supplement: Supplementary file 1 — Prediction accuracy of all tests performed in this study. In the file Additional_file_1.csv (.csv table) we report the classification task (e.g. binary or multiclass) and any specific option on data processing or learning setting along with the prediction accuracy for each tested case. (CSV 1 kb) [file 12859_2019_2927_MOESM1_ESM.csv]

Task	Options	Accuracy
binary (S=200)	unsorted	0.7388
binary (S=200)	sorted by row	0.9797
binary (S=200)	sorted by column	0.7786
binary (S=200)	sorted by row and column	0.9489
binary (S=300)	unsorted	0.7266
binary (S=300)	sorted by row	0.9955
binary (S=300)	sorted by column	0.9707
binary (S=300)	sorted by row and column	0.9892
binary (S=400)	unsorted	0.8772
binary (S=400)	sorted by row	0.9913
binary (S=400)	sorted by column	0.9055
binary (S=400)	sorted by row and column	0.9866
binary (S=300)	sorted by row and column; no dense layer	0.9882
binary (S=300)	sorted by row and column; no dense layer; kernel size 5x5	0.9854
multiclass (S={0;200;400})	trained and tested on true model	0.8384
multiclass (S={0;200;400})	trained on true model but tested on wrong model	0.7415
